# Supplementary material for: Computational Insights into the Binding Mechanism of OxyS sRNA with Chaperone Protein Hfq
Source: Biomolecules. 2021 Nov 8;11(11):1653. doi: 10.3390/biom11111653 (PMC8615722; doi:10.3390/biom11111653)
Supplement: Supplementary file 1 [file biomolecules-11-01653-s001.zip]

Archive with 1 entries (1 files):
- biomolecules-1407410-supplementary.pdf
